# Supplementary material for: Unravelling the Cu and Ce Effects in MnO2-Based Catalysts for Low-Temperature CO Oxidation
Source: Nanomaterials (Basel). 2025 Jan 22;15(3):166. doi: 10.3390/nano15030166 (PMC11819697; doi:10.3390/nano15030166)
Supplement: Supplementary file 1 [file nanomaterials-15-00166-s001.zip]

Archive with 1 entries (1 files):
- nanomaterials-3423677-supplementary.pdf
